# Supplementary material for: Radiomics and Machine Learning Can Differentiate Transient Osteoporosis from Avascular Necrosis of the Hip
Source: Diagnostics (Basel). 2021 Sep 15;11(9):1686. doi: 10.3390/diagnostics11091686 (PMC8468167; doi:10.3390/diagnostics11091686)
Supplement: Supplementary file 1 [file diagnostics-11-01686-s001.zip]

Archive with 1 entries (1 files):
- diagnostics-1361935-supplementary.png
